# Supplementary material for: Ascorbylation of a Reactive Cysteine in the Major Apple Allergen Mal d 1
Source: Foods. 2022 Sep 21;11(19):2953. doi: 10.3390/foods11192953 (PMC9562000; doi:10.3390/foods11192953)
Supplement: Supplementary file 1 [file foods-11-02953-s001.zip]

Archive with 1 entries (1 files):
- foods-1878415-supplementary.pdf
